# Supplementary material for: Optimization Studies and Compositional Oil Analysis of Pequi (Caryocar brasiliense Cambess) Almonds by Supercritical CO2 Extraction
Source: Molecules. 2023 Jan 19;28(3):1030. doi: 10.3390/molecules28031030 (PMC9920824; doi:10.3390/molecules28031030)
Supplement: Supplementary file 1 [file molecules-28-01030-s001.zip]

Archive with 1 entries (1 files):
- molecules-2094817-supplementary.pdf
